# Supplementary material for: Influence of Two Root Media and Three Vermicompost Amendments on Bacterial Communities in a Greenhouse Container Garden Model System
Source: Microorganisms. 2025 Aug 13;13(8):1885. doi: 10.3390/microorganisms13081885 (PMC12388204; doi:10.3390/microorganisms13081885)
Supplement: Supplementary file 1 [file microorganisms-13-01885-s001.zip]

Archive with 1 entries (1 files):
- microorganisms-3733573-supplementary.pdf
